# Supplementary material for: Phage–Antibiotic Synergy Enhances Biofilm Eradication and Survival in a Zebrafish Model of Pseudomonas aeruginosa Infection
Source: Int J Mol Sci. 2025 Jun 1;26(11):5337. doi: 10.3390/ijms26115337 (PMC12155105; doi:10.3390/ijms26115337)
Supplement: Supplementary file 1 [file ijms-26-05337-s001.zip]

Archive with 1 entries (1 files):
- ijms-3601785-supplementary.pdf
